# Supplementary material for: Association of leisure sedentary behavior and physical activity with the risk of nonalcoholic fatty liver disease: a two-sample Mendelian randomization study
Source: Front Nutr. 2023 Jun 9;10:1158810. doi: 10.3389/fnut.2023.1158810 (PMC10289033; doi:10.3389/fnut.2023.1158810)
Supplement: Supplementary file 1 [file Data_Sheet_1.xlsx]

## Sheet: Table S1
Supplementary Table 1. STROBE-MR Checklist. (Skrivankova et al., 2021)
Item No.	Section	Checklist item	Manuscript section and paragraph
Title and abstract
1	Title and abstract	Indicate mendelian randomization (MR) as the study’s design in the title and/or the abstract if that is a main purpose of the study.	Title and abstract
Introduction
2	Background	Explain the scientific background and rationale for the reported study. What is the exposure? Is a potential causal relationship between exposure and outcome plausible? Justify why MR is a helpful method to address the study question.	Introduction, paragraphs 1-3
3	Objectives	State specific objectives clearly, including prespecified causal hypotheses (if any). State that MR is a method that, under specific assumptions, intends to estimate causal effects.	Introduction, paragraph 3
Methods
4	Study design and data sources	Present key elements of the study design early in the article. Consider including a table listing sources of data for all phases of the study. For each data source contributing to the analysis, describe the following:	Methods; Figure 1
	a	Setting: Describe the study design and the underlying population, if possible. Describe the setting, locations, and relevant dates, including periods of recruitment, exposure, follow-up, and data collection, when available.	Methods, "Study design" section
	b	Participants: Report the eligibility criteria and the sources and methods of selection of participants. Report the sample size and whether any power or sample size calculations were carried out prior to the main analysis.	Methods, "Data Sources Of Exposure Samples" "IVs selection" "Data Sources Of Outcome Samples" and "Statistical analysis" sections; Table 1; Table 1 and Supplementary Table 3
	c	Describe measurement, quality control, and selection of genetic variants.	Methods, "IVs selection" section
	d	For each exposure, outcome, and other relevant variables, describe methods of assessment and diagnostic criteria for diseases.	Methods, "Data Sources Of Exposure Samples" "Data Sources Of Outcome Samples" section
	e	Provide details of ethics committee approval and participant informed consent, if relevant.	Methods, "Study design" section
5	Assumptions	Explicitly state the 3 core instrumental variable (IV) assumptions for the main analysis (relevance, independence, and exclusion restriction), as well assumptions for any additional or sensitivity analysis.	Methods, "Study design" and "Statistical analysis" sections; Figure 1
6	Statistical methods: main analysis	Describe statistical methods and statistics used.	Methods, "Statistical analysis" sections
	a	Describe how quantitative variables were handled in the analyses (ie, scale, units, model).	Methods, "Statistical analysis" sections
	b	Describe how genetic variants were handled in the analyses and, if applicable, how their weights were selected.	Methods, "IVs selection" "Statistical analysis" sections
	c	Describe the MR estimator (eg, 2-stage least squares, Wald ratio) and related statistics. Detail the included covariates and, in case of 2-sample MR, whether the same covariate set was used for adjustment in the 2 samples.	Methods, "IVs selection" "Statistical analysis" sections
	d	Explain how missing data were addressed.	"IVs selection"
	e	If applicable, indicate how multiple testing was addressed.	N/A
7	Assessment of assumptions	Describe any methods or prior knowledge used to assess the assumptions or justify their validity.	Methods, "Statistical analysis" sections
8	Sensitivity analyses and additional analyses	Describe any sensitivity analyses or additional analyses performed (eg, comparison of effect estimates from different approaches, independent replication, bias analytic techniques, validation of instruments, simulations).	Methods, "Statistical analysis" sections
9	Software and preregistration
	a	Name statistical software and package(s), including version and settings used.	Methods, "Statistical analysis" sections
	b	State whether the study protocol and details were preregistered (as well as when and where).	N/A
Results
10	Descriptive data
	a	Report the numbers of individuals at each stage of included studies and reasons for exclusion. Consider use of a flow diagram.	Table 1
	b	Report summary statistics for phenotypic exposure(s), outcome(s), and other relevant variables (eg, means, SDs, proportions).	Table 1
	c	If the data sources include meta-analyses of previous studies, provide the assessments of heterogeneity across these studies.	N/A
	d	For 2-sample MR: i. Provide justification of the similarity of the genetic variant–exposure associations between the exposure and outcome samples. ii. Provide information on the number of individuals who overlap between the exposure and outcome studies.	N/A
11	Main results
	a	Report the associations between genetic variant and exposure and between genetic variant and outcome, preferably on an interpretable scale.	Supplementary Table 2
	b	Report MR estimates of the relationship between exposure and outcome and the measures of uncertainty from the MR analysis, on an interpretable scale, such as odds ratio or relative risk per SD difference.	Results, paragraph 2
	c	If relevant, consider translating estimates of relative risk into absolute risk for a meaningful time period.	N/A
	d	Consider plots to visualize results (eg, forest plot, scatterplot of associations between genetic variants and outcome vs between genetic variants and exposure).	Figure 2 and 3
12	Assessment of assumptions
	a	Report the assessment of the validity of the assumptions.	Results, paragraph 3
	b	Report any additional statistics (eg, assessments of heterogeneity across genetic variants, such as I2, Q statistic, or E-value).	Results, paragraph 3
13	Sensitivity analyses and additional analyses
	a	Report any sensitivity analyses to assess the robustness of the main results to violations of the assumptions.	Results, paragraph 3
	b	Report results from other sensitivity analyses or additional analyses.	Results, paragraph 3
	c	Report any assessment of the direction of the causal relationship (eg, bidirectional MR).	N/A
	d	When relevant, report and compare with estimates from non-MR analyses.	N/A
	e	Consider additional plots to visualize results (eg, leave-one-out analyses).	Results, Figure 4
Discussion
14	Key results	Summarize key results with reference to study objectives.	Discussion, paragraph 1
15	Limitations	Discuss limitations of the study, taking into account the validity of the IV assumptions, other sources of potential bias, and imprecision. Discuss both direction and magnitude of any potential bias and any efforts to address them.	Discussion, paragraph 5
16	Interpretation
	a	Meaning: Give a cautious overall interpretation of results in the context of their limitations and in comparison with other studies.	Discussion, paragraph 2
	b	Mechanism: Discuss underlying biological mechanisms that could drive a potential causal relationship between the investigated exposure and the outcome, and whether the gene-environment equivalence assumption is reasonable. Use causal language carefully, clarifying that IV estimates may provide causal effects only under certain assumptions.	Discussion, paragraph 2
	c	Clinical relevance: Discuss whether the results have clinical or public policy relevance, and to what extent they inform effect sizes of possible interventions.	Conclusions
17	Generalizability	Discuss the generalizability of the study results (a) to other populations, (b) across other exposure periods/timings, and (c) across other levels of exposure.	Discussion, paragraph 5
Other Information
18	Funding	Describe sources of funding and the role of funders in the present study and, if applicable, sources of funding for the databases and original study or studies on which the present study is based.	Funding section
19	Data and data sharing	Provide the data used to perform all analyses or report where and how the data can be accessed, and reference these sources in the article. Provide the statistical code needed to reproduce the results in the article or report whether the code is publicly accessible and, if so, where.	Data availability statement section
20	Conflicts of interest	All authors should declare all potential conflicts of interest.	Conflicts of interest section
Reference: Skrivankova, V.W., Richmond, R.C., Woolf, B.A.R., Yarmolinsky, J., Davies, N.M., Swanson, S.A., et al. (2021). Strengthening the Reporting of Observational Studies in Epidemiology Using Mendelian Randomization: The STROBE-MR Statement. JAMA 326, 1614-1621. doi: 10.1001/jama.2021.18236

## Sheet: Table S2
Supplementary Table 2. Confounding SNPs removed by PhenoScanner.
Exposure	SNP	EA	OA	EAF	beta	se	pval	Confounding factor
Television watching	rs10876864	A	G	0.572803	0.0133403	0.0021844	1e-09	Body mass index
Television watching	rs111901094	G	T	0.817212	-0.0170799	0.00284699	2e-09	fat
Television watching	rs11689199	A	G	0.597665	0.0184644	0.00220443	5.5e-17	Weight
Television watching	rs11714337	A	G	0.430959	-0.0144017	0.00218888	4.7e-11	Alcohol intake frequency
Television watching	rs11763734	A	C	0.510007	-0.012463	0.00216247	8.2e-09	Body mass index
Television watching	rs1243182	C	T	0.689639	-0.0185916	0.00234162	2e-15	Body fat percentage
Television watching	rs13029509	A	G	0.479921	0.018334	0.00215848	2e-17	Average weekly champagne plus white wine intake
Television watching	rs13107325	C	T	0.925644	-0.0291705	0.00412256	1.5e-12	Body mass index
Television watching	rs1421334	A	C	0.449524	0.0173137	0.00218309	2.2e-15	Body fat percentage
Television watching	rs1451533	A	G	0.275165	0.0157043	0.00243314	1.1e-10	Body mass index
Television watching	rs17379561	A	T	0.855876	-0.0254838	0.00307206	1.1e-16	Whole body fat mass
Television watching	rs17568389	A	T	0.513097	-0.0154814	0.0021647	8.6e-13	Trunk fat-free mass
Television watching	rs17789218	C	T	0.24395	-0.0185965	0.00251401	1.4e-13	Weight
Television watching	rs2034768	A	G	0.48743	0.0147356	0.00215816	8.6e-12	Weight
Television watching	rs28971796	A	G	0.378365	0.014827	0.0024757	2.1e-09	Weight
Television watching	rs303753	A	G	0.347052	0.0144597	0.00229051	2.7e-10	Weight
Television watching	rs34224261	C	G	0.530557	0.0175417	0.00215973	4.6e-16	Leg fat percentage right
Television watching	rs3796386	A	G	0.428112	0.0261712	0.0021795	3.2e-33	Weight
Television watching	rs61331678	C	G	0.432068	-0.0150461	0.00218746	6.1e-12	Leg fat percentage right
Television watching	rs6472942	C	T	0.431514	0.0131633	0.00218761	1.8e-09	Whole body fat mass
Television watching	rs6797840	A	C	0.455899	-0.0161032	0.00218412	1.7e-13	Weight
Television watching	rs6850494	A	C	0.615571	-0.0143297	0.00222236	1.1e-10	Weight
Television watching	rs6905544	A	G	0.398622	-0.0189935	0.00221031	8.5e-18	Weight
Television watching	rs6973656	A	G	0.603264	-0.0134657	0.00220552	1e-09	Weight
Television watching	rs7043521	A	T	0.430653	0.0142704	0.00218468	6.5e-11	Leg fat percentage right
Television watching	rs71658797	A	T	0.123429	0.0203521	0.00329198	6.3e-10	Weight
Television watching	rs7184800	A	G	0.303216	-0.0168167	0.00234935	8.2e-13	Weight
Television watching	rs7189927	C	T	0.644214	-0.0149741	0.00225865	3.4e-11	Weight
Television watching	rs7248205	C	T	0.397614	0.0139253	0.00221689	3.4e-10	Weight
Television watching	rs72834698	A	G	0.141926	-0.0226559	0.0031007	2.7e-13	Weight
Television watching	rs749671	A	G	0.37137	-0.015654	0.00223821	2.7e-12	Weight
Television watching	rs7834121	G	T	0.504369	-0.0139595	0.00216371	1.1e-10	Body mass index
Television watching	rs801733	A	C	0.641215	0.0168585	0.00225323	7.3e-14	Weight
Television watching	rs870151	A	T	0.472368	0.0156288	0.00218652	8.8e-13	Body fat percentage
Television watching	rs9471333	C	T	0.450187	0.0131038	0.00216935	1.5e-09	Weight
Television watching	rs9964724	C	T	0.317881	0.0176465	0.00232664	3.3e-14	Overall health rating、mood
Computer use	rs113851275	A	G	0.108424	0.0209442	0.00353742	3.2e-09	Basal metabolic rate
Computer use	rs11708955	C	T	0.305235	0.0157497	0.00238749	4.2e-11	Inflammatory bowel disease
Computer use	rs11749912	A	G	0.422554	0.0139203	0.00223731	4.9e-10	Trunk fat percentage
Computer use	rs1469249	A	G	0.211436	-0.0155576	0.00271086	9.5e-09	hypertension
Computer use	rs2220599	C	G	0.632986	-0.0160514	0.00229019	2.4e-12	Number of days or week walked 10+ minutes
Computer use	rs2748985	C	T	0.545333	0.0153444	0.00221274	4.1e-12	Body mass index
Computer use	rs4977839	A	G	0.415535	0.0199181	0.00223302	4.7e-19	Basal metabolic rate
Computer use	rs55772938	A	G	0.704749	-0.0151223	0.00241703	3.9e-10	Weight
Computer use	rs6774533	C	T	0.294245	-0.0149436	0.00245831	1.2e-09	Waist circumference
Computer use	rs784256	A	G	0.811974	-0.0185078	0.00283011	6.2e-11	Body mass index
Computer use	rs9372625	A	G	0.38147	0.0183911	0.00227197	5.7e-16	Body fat percentage
VPA	rs2764261	A	G	0.374	1.04	0.00134208	2e-11	Weight
MVPA	rs429358	T	C	0.85	-0.022	0.00305631	6.1e-13	Total cholesterol
MVPA	rs3094622	A	G	0.86	0.02	0.00330279	1.4e-09	Weight
MVPA	rs149943	G	A	0.85	0.019	0.00317603	2.2e-09	Weight
MVPA	rs2035562	A	G	0.33	-0.014	0.00237756	3.9e-09	Weight
SNP, single-nucleotide polymorphism; EA, effect allele; OA, other allele; EAF, effect allele frequency; se, standard error; MVPA, moderate-to-vigorous physical activity; VPA, vigorous physical activity.

## Sheet: Table S3
Supplementary Table 3. Characteristics of the SNPs associated with LSB and PA and their associations with NAFLD.
Exposure	SNP	EA	OA	EAF	R2	beta.exp	se.exp	pval.exp	beta.out	se.out	pval.out
Television watching	rs10041724	C	T	0.192305	0.000864118	-0.0180931	0.00273852	3.9e-11	0.0285875	0.0321257	0.373539
Television watching	rs10054327	A	G	0.423976	0.00108021	-0.0172449	0.00219021	3.4e-15	-0.0432207	0.0378215	0.25314
Television watching	rs10145592	C	G	0.409418	0.00107151	-0.014845	0.00220802	1.8e-11	-0.0396768	0.0365882	0.278181
Television watching	rs10189857	A	G	0.56785	0.00108527	-0.020463	0.00217999	6.2e-21	-0.0468836	0.0458063	0.306063
Television watching	rs1022785	A	G	0.85835	0.000760778	-0.0180068	0.00311082	7.1e-09	0.00712532	0.119512	0.952458
Television watching	rs1031423	C	T	0.784792	0.000901062	0.0185194	0.00262613	1.8e-12	-0.0246926	0.0386213	0.522594
Television watching	rs10427502	A	G	0.377532	0.00105935	-0.0136963	0.00223339	8.6e-10	-0.0619818	0.0403951	0.124934
Television watching	rs10737620	A	T	0.726332	0.000978058	-0.0144141	0.00241921	2.6e-09	-0.0129162	0.203402	0.949367
Television watching	rs10771746	C	T	0.716605	0.000988088	-0.0142821	0.00239463	2.5e-09	0.0133892	0.0421047	0.750486
Television watching	rs10772643	C	T	0.107916	0.00067691	0.0247995	0.00349653	1.3e-12	0.0324672	0.142805	0.820149
Television watching	rs10786658	A	T	0.413503	0.00107748	-0.0144534	0.00219578	4.6e-11	-0.0151136	0.0244365	0.536254
Television watching	rs10932837	C	T	0.494411	0.00109453	-0.0131055	0.00216152	1.3e-09	0.0207825	0.0376646	0.5811
Television watching	rs10994943	G	T	0.418987	0.00107978	-0.0129868	0.00219109	3.1e-09	-0.0154183	0.0246684	0.531958
Television watching	rs11130793	C	T	0.601737	0.00107028	0.0129223	0.00221055	5e-09	0.016536	0.034083	0.627558
Television watching	rs11218575	C	T	0.566037	0.00108163	0.0153751	0.00218733	2.1e-12	0.0303561	0.0344791	0.378632
Television watching	rs11245482	C	T	0.38675	0.0010651	0.0132329	0.00222132	2.6e-09	0.0506931	0.055389	0.360076
Television watching	rs114600294	C	G	0.211018	0.000895579	0.0162426	0.00264223	7.9e-10	0.0741794	0.0673795	0.270932
Television watching	rs11810109	A	T	0.701438	0.00100387	0.0162518	0.00235696	5.4e-12	0.0359381	0.0721398	0.618362
Television watching	rs12105701	C	T	0.395851	0.00107131	-0.0128825	0.00220843	5.4e-09	-0.0812101	0.0405463	0.0451885
Television watching	rs12401598	A	C	0.349616	0.00102912	0.0135532	0.00227041	2.4e-09	0.00299551	0.0679911	0.964859
Television watching	rs12491503	A	G	0.329694	0.000845119	0.0142607	0.00229906	5.5e-10	0.064851	0.0431744	0.133079
Television watching	rs12541615	C	T	0.182522	0.0010787	0.0175199	0.00280013	3.9e-10	0.0109399	0.0284995	0.701079
Television watching	rs12554512	C	T	0.415929	0.00100829	-0.0207024	0.00219328	3.8e-21	0.0324672	0.0371126	0.381667
Television watching	rs1278847	A	C	0.305748	0.0010347	-0.0159233	0.00234661	1.2e-11	-0.0318003	0.0353351	0.36814
Television watching	rs16867703	T	G	0.639406	0.000345819	-0.0133844	0.00226863	3.6e-09	0.0680647	0.0448347	0.128982
Television watching	rs17207890	A	G	0.342593	0.000799281	-0.015694	0.00228666	6.7e-12	0.0246926	0.0420329	0.556896
Television watching	rs17512836	C	T	0.025615	0.00108696	-0.0422142	0.00684643	7e-10	0.0295588	0.0818203	0.717901
Television watching	rs17727474	C	T	0.832295	0.000813907	0.017551	0.00296085	3.1e-09	-0.0227395	0.0461271	0.622031
Television watching	rs178193	C	T	0.753207	0.000777498	0.0148849	0.00250575	2.8e-09	0.0320068	0.0538144	0.552002
Television watching	rs2045147	A	G	0.449407	0.000897431	0.0126686	0.00217659	5.9e-09	0.0449734	0.0455404	0.323373
Television watching	rs2073869	C	T	0.833626	0.00108603	0.0186112	0.0029076	1.5e-10	-0.0544882	0.0459159	0.235348
Television watching	rs2173650	G	T	0.852206	0.000962384	0.017845	0.00304387	4.6e-09	0.0503464	0.0575679	0.381815
Television watching	rs2447098	A	C	0.524825	0.00109252	0.014947	0.00217845	6.8e-12	0.00471108	0.0323092	0.884069
Television watching	rs2460	A	G	0.263719	0.00100443	0.0152938	0.00245865	5e-10	0.0563803	0.0550858	0.306071
Television watching	rs2616830	A	G	0.538012	0.000543293	-0.0164651	0.00216551	2.9e-14	-0.00995033	0.0313479	0.750928
Television watching	rs262890	A	G	0.698905	0.000782653	-0.0185683	0.00235563	3.2e-15	-0.0506931	0.0580101	0.382191
Television watching	rs34864022	A	G	0.933558	0.00109031	-0.0263815	0.00435706	1.4e-09	0.106472	0.0945402	0.260076
Television watching	rs374722	A	G	0.849524	0.000944311	-0.0244932	0.0030238	5.5e-16	-0.120446	0.0651205	0.0643728
Television watching	rs3754970	C	T	0.504178	0.000987787	0.014997	0.0021699	4.8e-12	0.111541	0.0497107	0.0248447
Television watching	rs42210	C	G	0.710831	0.00100352	0.0138517	0.00239536	7.3e-09	0.0420728	0.0468152	0.368813
Television watching	rs4349826	G	T	0.782382	0.00107	0.0156396	0.00263677	3e-09	0.0598562	0.0532222	0.260739
Television watching	rs4382592	G	T	0.698575	0.00109128	-0.0136721	0.00235776	6.7e-09	-0.0834216	0.0377208	0.0269975
Television watching	rs4523073	A	G	0.591077	0.00104822	-0.0137517	0.00221114	5e-10	-0.0148886	0.0480037	0.756443
Television watching	rs4577309	A	G	0.468698	0.00109731	0.0160037	0.00216796	1.6e-13	0.0516432	0.0356318	0.147237
Television watching	rs4775373	C	T	0.638558	0.000994377	-0.0132229	0.00225713	4.7e-09	0.00230265	0.0229391	0.920042
Television watching	rs4845364	A	G	0.495003	0.000988826	-0.0153008	0.00215604	1.3e-12	0.131028	0.0427301	0.00216639
Television watching	rs4973576	A	C	0.701928	0.00104209	0.0145232	0.00237947	1e-09	-0.0148886	0.0844417	0.860044
Television watching	rs55700114	A	G	0.287254	0.000998531	0.014333	0.00239284	2.1e-09	-0.0203048	0.229369	0.92946
Television watching	rs56858768	A	G	0.299238	0.000830326	0.0148792	0.00236956	3.4e-10	-0.00390762	0.0119669	0.744018
Television watching	rs57585211	G	T	0.173168	0.00107271	0.0167329	0.00285006	4.3e-09	-0.0256255	0.0391364	0.512612
Television watching	rs6131281	C	T	0.596509	0.00106292	0.0160808	0.00220553	3.1e-13	-0.00598207	0.143559	0.966762
Television watching	rs6141814	A	C	0.386545	0.000559312	0.0135023	0.00222588	1.3e-09	-0.00310481	0.0764493	0.967605
Television watching	rs62379379	G	T	0.928551	0.00109161	-0.0260246	0.0042322	7.8e-10	0.028914	0.186176	0.876581
Television watching	rs62471080	C	G	0.459218	0.00101152	0.0127843	0.00216732	3.7e-09	0.120446	0.0394776	0.00228083
Television watching	rs62641636	A	G	0.691839	0.00109061	0.0144237	0.00233911	7e-10	-0.00697561	0.0157014	0.65685
Television watching	rs6673341	G	T	0.534667	0.000909851	0.014513	0.0021693	2.2e-11	-0.0129162	0.0299939	0.666738
Television watching	rs6825241	A	C	0.463796	0.00109222	0.0169583	0.00216609	4.9e-15	0.0732505	0.0546779	0.180352
Television watching	rs7089973	A	C	0.3814	0.00105782	0.013355	0.00223661	2.4e-09	0.0544882	0.0424826	0.199633
Television watching	rs72781699	A	G	0.202633	0.000883619	0.0186804	0.00267802	3e-12	0.0506931	0.0393905	0.198116
Television watching	rs72828890	C	T	0.869256	0.00071755	0.0192918	0.00329837	4.9e-09	0.00390762	0.0121865	0.748474
Television watching	rs7335993	C	T	0.658663	0.0010512	-0.0177381	0.00228727	8.8e-15	-0.0478373	0.0547344	0.382124
Television watching	rs7564130	C	T	0.359399	0.00100323	0.0149864	0.00225071	2.8e-11	0.0880109	0.0463214	0.0574325
Television watching	rs7668784	G	T	0.775527	0.00061621	-0.0177896	0.00260074	7.9e-12	-0.0667236	0.0498696	0.180908
Television watching	rs7693082	C	G	0.700314	0.000754225	-0.0150716	0.00235845	1.7e-10	0.00631993	0.0194031	0.744639
Television watching	rs7693703	A	G	0.089967	0.00104291	-0.0228437	0.0038412	2.7e-09	-0.0173496	0.0310784	0.57667
Television watching	rs7700107	A	C	0.862543	0.00103442	-0.0210603	0.00313788	1.9e-11	-0.0639133	0.0474632	0.178114
Television watching	rs8756	A	C	0.515381	0.00109218	0.0134501	0.00216618	5.3e-10	0.00461061	0.0148369	0.755988
Television watching	rs9563168	A	G	0.208518	0.00088713	-0.0175868	0.00266741	4.3e-11	-0.0195906	0.129313	0.879583
Television watching	rs9569733	T	C	0.843521	0.000787045	0.0188846	0.00300692	3.4e-10	0.154084	0.0587454	0.00871814
Television watching	rs9718104	G	T	0.05845	0.000513481	0.0407684	0.00461017	9.3e-19	0.0825012	0.111293	0.458511
Television watching	rs9834970	C	T	0.498969	0.00109644	-0.0127684	0.00215775	3.3e-09	0.0198026	0.0244173	0.41736
Television watching	rs984409	A	G	0.636968	0.00105017	0.0148683	0.00225294	4.1e-11	0.057947	0.0392978	0.140331
Television watching	rs9867121	A	C	0.182272	0.00084244	-0.0194994	0.00280905	3.9e-12	0.0401818	0.0316387	0.204078
Television watching	rs9902312	C	T	0.316852	0.00101675	-0.0153237	0.00232706	4.5e-11	0.0129162	0.0262845	0.623142
Computer use	rs10208088	C	T	0.418634	0.00105989	0.0131026	0.00223225	4.4e-09	-0.00170145	0.0596993	0.977263
Computer use	rs10754920	C	G	0.112332	0.000678086	0.0202406	0.00349047	6.7e-09	0.0401818	0.0604676	0.506359
Computer use	rs12145677	A	G	0.298464	0.0010253	0.0170774	0.00240509	1.2e-12	-0.0036065	0.0168035	0.830058
Computer use	rs12994113	A	G	0.610785	0.000983795	-0.013751	0.00230764	2.5e-09	-0.0266419	0.0516024	0.60565
Computer use	rs13262595	A	G	0.440345	0.000658961	-0.0157346	0.00221517	1.2e-12	-0.106695	0.0390377	0.0062737
Computer use	rs136553	C	T	0.624196	0.00106805	-0.0152252	0.00227739	2.3e-11	-0.0401818	0.0373139	0.281543
Computer use	rs1448355	C	T	0.381282	0.0010389	-0.0146118	0.00227388	1.3e-10	0.0009995	0.0146895	0.945752
Computer use	rs206965	C	T	0.793271	0.0010405	-0.0156007	0.00271472	9.1e-09	-0.076961	0.0413966	0.0630107
Computer use	rs2345941	A	G	0.550313	0.000871685	0.014647	0.00221726	4e-11	0.00752827	0.0373014	0.840056
Computer use	rs2734849	A	G	0.491453	0.00106705	-0.0135145	0.00220049	8.2e-10	0.0227395	0.0365731	0.534103
Computer use	rs35933007	A	G	0.228385	0.00107517	0.0151917	0.00264445	9.2e-09	-0.187173	0.0527451	0.000387225
Computer use	rs6129084	A	T	0.358909	0.000894827	-0.0140927	0.00230251	9.3e-10	0.0119286	0.0318684	0.708176
Computer use	rs66643547	C	T	0.647284	0.00102758	-0.0153853	0.00231818	3.2e-11	0.00863719	0.0533919	0.871487
Computer use	rs6744254	C	T	0.47126	0.00102064	-0.0159012	0.00220373	5.4e-13	0.0324672	0.0369423	0.379476
Computer use	rs6857629	A	G	0.244933	0.00107359	-0.0153859	0.00256016	1.9e-09	-0.00270365	0.0138206	0.844904
Computer use	rs7209653	C	T	0.295503	0.000924261	-0.0156381	0.00241261	9.1e-11	0.00598207	0.0339212	0.860018
Computer use	rs7288455	A	G	0.435739	0.000980731	0.013109	0.00222709	4e-09	0.0158733	0.0286281	0.57926
Computer use	rs73578186	C	T	0.675347	0.00106234	0.0149904	0.00236483	2.3e-10	0.102143	0.0412671	0.0133169
Computer use	rs77640194	T	C	0.106525	0.00100053	0.0233491	0.00359184	8e-11	0.0989399	0.0734908	0.178209
Driving	rs10186876	A	G	0.360301	0.00101199	0.0144048	0.00233801	7.2e-10	0.00399202	0.02218	0.857166
Driving	rs1198575	C	T	0.806816	0.00083696	-0.0189685	0.00282745	2e-11	0.0997098	0.0453481	0.0278944
Driving	rs4765541	C	T	0.335919	0.00100465	-0.0137597	0.00235511	5.1e-09	0.00299551	0.0216801	0.890107
Driving	rs6012558	A	G	0.421551	0.00104515	-0.0144779	0.00226377	1.6e-10	-0.0489802	0.0344216	0.154751
MVPA	rs1043595	G	A	0.72	0.00111066	0.014	0.00238411	4.3e-09	0.0238829	0.0406463	0.556815
MVPA	rs2988004	T	G	0.56	0.0011976	-0.013	0.00221084	4.1e-09	0.0136933	0.0548986	0.803029
MVPA	rs7791992	C	A	0.41	0.0011723	-0.014	0.00225861	5.7e-10	0.0639133	0.035951	0.0754384
MVPA	rs7804463	T	C	0.53	0.0011968	0.015	0.00221232	1.2e-11	-0.0314987	0.0467949	0.50087
VPA	rs1248860	G	A	0.484	0.00196481	-0.01	0.0013462	1.1e-13	-0.0167393	0.104673	0.872943
VPA	rs13243553	G	A	0.608	0.00190538	0.009	0.00138828	9e-11	-0.0497421	0.0442658	0.261135
VPA	rs328902	C	T	0.685	0.00182361	-0.009	0.00145065	5.5e-10	0.0367677	0.0509998	0.470947
VPA	rs3781411	C	T	0.876	0.00128245	0.013	0.00206389	3e-10	-0.105261	0.0567416	0.0635841
SNP, single-nucleotide polymorphism; LSB, Leisure Sedentary Behavior; PA, physical activity; NAFLD, nonalcoholic fatty liver disease; EA, effect allele; OA, other allele; EAF, effect allele frequency; se, standard error; exp, exposure; out, outcome; MVPA, moderate-to-vigorous physical activity; VPA, vigorous physical activity.
